# Supplementary material for: Effects of Moringa oleifera Leaf Extract on Diabetes-Induced Alterations in Paraoxonase 1 and Catalase in Rats Analyzed through Progress Kinetic and Blind Docking
Source: Antioxidants (Basel). 2020 Sep 8;9(9):840. doi: 10.3390/antiox9090840 (PMC7555439; doi:10.3390/antiox9090840)
Supplement: Supplementary file 1 [file antioxidants-09-00840-s001.zip]

Archive with 4 entries (4 files):
- Figure S1.jpg
- Figure S2.jpg
- Table S1.docx
- Table S2.docx
